# Supplementary material for: The global anaerobic metabolism regulator fnr is necessary for the degradation of food dyes and drugs by Escherichia coli
Source: mBio. 2023 Aug 29;14(5):e01573-23. doi: 10.1128/mbio.01573-23 (PMC10653809; doi:10.1128/mbio.01573-23)
Supplement: Supplemental Tables — Tables S1 to S8. [file mbio.01573-23-s0008.xlsx]

## Sheet: Table S1
	Table S1. Keio collection strains screened for decreased azoreductase activity*.
	Gene deleted	Reason for adding to targeted screen	Mean Proportion Dye Remaining	Genes above the 95% confidence interval	Gene annotation	Known member of FNR regulon? (Per EcoCyc)	Detected by RNA-seq	log2 fold-change Δfnr vs. wt	adjusted p-value	Altered by the presence of FD&C Red No. 40 (adjusted p-value<0.1)
	fnr	anaerobic/reductase	1.06924	Yes	DNA-binding transcriptional dual regulator	-	Yes	NA	NA	No
	yqiJ	anaerobic/reductase	0.788777	Yes	DUF1449 domain-containing inner membrane protein YqiJ	No	No	ND	ND	No
	cydD	anaerobic/reductase	0.754536	Yes	glutathione/L-cysteine ABC exporter subunit CydD	Yes	Yes	0.686332	1.11351e-05	No
	hcr	anaerobic/reductase	0.7079	Yes	NADH oxidoreductase	Yes	Yes	-1.85139	5.11677e-08	No
	fur	Brige	0.669764	Yes	DNA-binding transcriptional dual regulator Fur	No	Yes	-0.69157	0.000453087	No
	frdC	Zhang	0.61116	Yes	fumarate reductase membrane protein FrdC	Yes	Yes	-3.64702	3.04961e-14	No
	nuoC	anaerobic/reductase	0.552103	Yes	NADH:quinone oxidoreductase subunit CD	Yes	Yes	1.22502	1.00269e-09	No
	ydhH	anaerobic/reductase	0.54951	Yes	(anmK) anhydro--N-acetylmuramic acid kinase	No	Yes	-0.0325903	0.853039	No
	hybO	anaerobic/reductase	0.540828	Yes	hydrogenase 2 small subunit	No	Yes	0.843342	2.10041e-07	No
	narJ	Zhang	0.515354	Yes	nitrate reductase 1 molybdenum cofactor assembly chaperone	Yes	Yes	-6.43301	2.1593e-21	No
	frdD	Zhang	0.486293	Yes	fumarate reductase membrane protein FrdD	Yes	Yes	-3.20373	1.34184e-13	No
	yeiQ	anaerobic/reductase	0.479058	Yes	putative oxidoreductase	No	Yes	1.34341	8.407e-05	No
	hybC	anaerobic/reductase	0.461754	Yes	hydrogenase 2 large subunit	No	Yes	0.694183	8.46329e-05	No
	nuoB	anaerobic/reductase	0.430884	Yes	NADH:quinone oxidoreductase subunit B	Yes	Yes	0.930259	4.43486e-08	No
	nirB	Zhang	0.427929	Yes	nitrite reductase (NADH) large subunit	Yes	Yes	-1.02564	7.21114e-05	No
	ynfH	anaerobic/reductase	0.412464	Yes	putative menaquinol dehydrogenase	Yes	Yes	-2.34693	4.99978e-13	No
	hyaC	anaerobic/reductase	0.410836	Yes	hydrogenase 1 cytochrome b subunit	No	Yes	-0.361798	0.0873183	No
	nuoH	anaerobic/reductase	0.404144	Yes	NADH:quinone oxidoreductase subunit H	Yes	Yes	1.86205	1.15089e-11	No
	glpA	anaerobic/reductase	0.399441	Yes	anaerobic glycerol-3-phosphate dehydrogenase subunit A	Yes	No	ND	ND	No
	frdA	anaerobic/reductase	0.394714	Yes	fumarate reductase flavoprotein subunit	Yes	Yes	-3.79056	3.09721e-16	No
	soxS	Zhang	0.381926	Yes	DNA-binding transcriptional dual regulator	Yes	Yes	0.322261	0.391203	No
	glpC	anaerobic/reductase	0.371555	Yes	anaerobic glycerol-3-phosphate dehydrogenase subunit C	Yes	Yes	-0.640371	0.0024507	No
	hybA	anaerobic/reductase	0.356512	No	hydrogenase 2 iron-sulfur protein	No	Yes	0.641863	8.11982e-05	No
	cydB	anaerobic/reductase	0.349307	No	cytochrome bd-I subunit 2	Yes	Yes	2.32945	2.54892e-14	No
	nuoE	anaerobic/reductase	0.345026	No	NADH:quinone oxidoreductase subunit E	Yes	Yes	0.887852	7.755e-06	Yes
	narI	Zhang	0.341982	No	nitrate reductase A subunit gamma	Yes	Yes	-5.83145	4.64456e-18	No
	fadH	anaerobic/reductase	0.340263	No	2,4-dienoyl-CoA reductase	No	No	ND	ND	No
	ucpA	anaerobic/reductase	0.334204	No	oxidoreductase UcpA	No	Yes	1.01664	6.18008e-07	No
	guaC	anaerobic/reductase	0.328808	No	GMP reductase	No	Yes	-0.516865	0.0199872	No
	azoR	control, Zhang	0.324406	No	FMN dependent NADH:quinone oxidoreductase	No	Yes	-0.906275	0.000534669	No
	nirD	Zhang	0.323411	No	nitrite reductase (NADH) small subunit	Yes	No	ND	ND	No
	grxA	Zhang	0.322206	No	reduced glutaredoxin 1	No	Yes	-5.31327	1.51042e-15	No
	hybB	anaerobic/reductase	0.320578	No	hydrogenase 2 membrane subunit	No	Yes	0.852864	6.56538e-05	No
	nuoA	anaerobic/reductase	0.317171	No	NADH:quinone oxidoreductase subunit A	Yes	Yes	0.453243	0.00284884	No
	nuoL	anaerobic/reductase	0.312046	No	NADH:quinone oxidoreductase subunit L	Yes	Yes	2.07334	5.06044e-11	No
	nuoG	anaerobic/reductase	0.310328	No	NADH:quinone oxidoreductase subunit G	Yes	Yes	1.57981	2.06928e-08	No
	nuoF	anaerobic/reductase	0.309092	No	NADH:quinone oxidoreductase subunit F	Yes	Yes	1.40633	2.59527e-08	No
	nuoN	anaerobic/reductase	0.303997	No	NADH:quinone oxidoreductase subunit N	Yes	Yes	1.86137	7.55286e-12	No
	napA	anaerobic/reductase	0.293476	No	periplasmic nitrate reductase subunit NapA	Yes	Yes	-0.293811	0.330683	No
	nuoK	anaerobic/reductase	0.293295	No	NADH:quinone oxidoreductase subunit K	Yes	Yes	1.43911	1.75336e-07	No
	nrfD	Zhang	0.292964	No	putative menaquinol-cytochrome c reductase subunit NrfD	Yes	No	ND	ND	No
	pyrD	anaerobic/reductase	0.290612	No	dihydroorotate dehydrogenase, type 2	No	Yes	-0.790242	0.00117606	No
	glpD	anaerobic/reductase	0.289316	No	aerobic glycerol 3-phosphate dehydrogenase	No	Yes	2.48684	3.28147e-14	No
	hcaD	anaerobic/reductase	0.285578	No	putative 3-phenylpropionate/cinnamate dioxygenase ferredoxin reductase subunit	via fnrS	Yes	-0.0280353	0.922544	No
	yfeH	anaerobic/reductase	0.2841	No	putative solute:Na+ symporter	No	Yes	-0.771078	0.000265722	No
	kefF	anaerobic/reductase	0.279277	No	regulator of KefC-mediated potassium transport and quinone oxidoreductase	No	Yes	0.643899	0.0131799	No
	nrfC	Zhang	0.278342	No	putative menaquinol-cytochrome c reductase 4Fe-4S subunit	Yes	No	ND	ND	No
	uxuB	anaerobic/reductase	0.277257	No	D-mannonate oxidoreductase	No	Yes	1.43528	3.40683e-08	No
	mltD	anaerobic/reductase	0.277197	No	membrane-bound lytic murein transglycosylase D	No	Yes	0.0503765	0.80056	No
	frdB	Zhang	0.274321	No	fumarate reductase iron-sulfur protein	Yes	Yes	-3.81061	1.00216e-15	No
	proC	anaerobic/reductase	0.271379	No	pyrroline-5-carboxylate reductase	No	Yes	0.201807	0.193578	No
	hokD	anaerobic/reductase	0.271077	No	qin prophage; toxic protein	No	Yes	-1.22567	4.58378e-06	No
	fxsA	anaerobic/reductase	0.269148	No	F exclusion of bacteriophage T7	No	Yes	-0.579223	0.0129347	No
	nfsA	anaerobic/reductase	0.266676	No	NADPH-dependent nitroreductase / NADPH-dependent quinone reductase	No	Yes	-1.09249	1.52422e-08	No
	frmA	anaerobic/reductase	0.265802	No	S-(hydroxymethyl)glutathione dehydrogenase	No	Yes	0.783691	2.89731e-06	No
	nuoM	anaerobic/reductase	0.264294	No	NADH:quinone oxidoreductase subunit M	Yes	Yes	1.9814	7.91855e-12	No
	narH	Zhang	0.263752	No	nitrate reductase A subunit beta	Yes	Yes	-6.01625	6.89758e-24	No
	glpB	anaerobic/reductase	0.262516	No	anaerobic glycerol-3-phosphate dehydrogenase subunit B	Yes	No	ND	ND	No
	hyaB	anaerobic/reductase	0.261581	No	hydrogenase 1 large subunit	No	Yes	-0.501349	0.0263042	No
	yciK	anaerobic/reductase	0.260827	No	putative oxidoreductase	No	Yes	-0.715145	7.12786e-05	No
	ybdK	anaerobic/reductase	0.260496	No	putative glutamate -- cysteine ligase 2	No	Yes	0.320309	0.0546114	Yes
	yhaH	anaerobic/reductase	0.258205	No	putative inner membrane protein	No	Yes	-0.238233	0.193267	Yes
	ndh	anaerobic/reductase	0.258114	No	NADH:quinone oxidoreductase II	Yes	Yes	2.21476	6.58906e-13	No
	narP	Zhang	0.257783	No	DNA-binding transcriptional dual regulator// nitrate/nitrite response regulator	No	Yes	-0.210474	0.0885469	No
	napF	anaerobic/reductase	0.257632	No	ferredoxin-type protein	Yes	No	ND	ND	No
	cybC	anaerobic/reductase	0.255944	No	pseudogene	No	Yes	-0.245874	0.0791697	No
	guaC	anaerobic/reductase	0.25314	No	GMP reductase	No	Yes	-0.516865	0.0199872	No
	fdnI	anaerobic/reductase	0.251814	No	formate dehydrogenase N subunit gamma	Yes	Yes	-1.51497	0.000130049	No
	fixC	anaerobic/reductase	0.251693	No	putative oxidoreductase FixC	Yes	No	ND	ND	No
	ytfG	anaerobic/reductase	0.251482	No	NAD(P)H:quinone oxidoreductase	No	Yes	0.560983	0.0729701	No
	yhdH	anaerobic/reductase	0.251452	No	acrylyl-CoA reductase	No	Yes	-0.247126	0.148504	No
	narV	anaerobic/reductase	0.250397	No	nitrate reductase Z subunit gamma	No	No	ND	ND	No
	aldA	anaerobic/reductase	0.249975	No	aldehyde dehydrogenase A	Yes	Yes	2.76324	1.55227e-13	Yes
	torY	anaerobic/reductase	0.24898	No	cytochrome c quinol dehydrogenase TorY	No	No	ND	ND	No
	napC	anaerobic/reductase	0.24693	No	periplasmic nitrate reductase cytochrome c protein	Yes	Yes	-0.76904	0.00547955	No
	torC	anaerobic/reductase	0.246628	No	cytochrome c menaquinol dehydrogenase TorC	No	Yes	-0.515435	0.00194561	No
	caiA	anaerobic/reductase	0.243795	No	crotonobetainyl-CoA reductase	Yes	Yes	-0.148271	0.441865	No
	hyaA	anaerobic/reductase	0.243222	No	hydrogenase 1 small subunit	No	Yes	-0.510558	0.0158122	No
	hmp	anaerobic/reductase	0.240298	No	nitric oxide dioxygenase	Yes	Yes	6.78595	7.36933e-21	No
	ccmH	anaerobic/reductase	0.239453	No	holocytochrome c synthase CcmH component	Yes	Yes	0.107644	0.644999	No
	torZ	anaerobic/reductase	0.23659	No	trimethylamine N-oxide reductase 2	No	Yes	-0.290582	0.238957	No
	nrfG	anaerobic/reductase	0.236168	No	putative formate-dependent nitrite reductase complex subunit NrfG	Yes	No	ND	ND	No
	ydfG	anaerobic/reductase	0.236047	No	3-hydroxy acid dehydrogenase	No	Yes	-0.517838	0.00285268	No
	narW	anaerobic/reductase	0.234118	No	NarW, putative private chaperone for NarZ nitrate reductase subunit	No	No	ND	ND	No
	mhpF	anaerobic/reductase	0.232321	No	acetaldehyde dehydrogenase (acetylating) MhpF	No	Yes	-0.120234	0.452463	No
	dmsC	Brige & Zhang	0.231435	No	dimethyl sulfoxide reductase subunit C	Yes	Yes	-1.54446	1.47668e-09	No
	trxB	Zhang	0.231073	No	thioredoxin reductase	No	Yes	-0.184808	0.166005	No
	ynfE	anaerobic/reductase	0.230651	No	putative selenate reductase YnfE	Yes	Yes	-3.81989	6.17673e-18	No
	xdhD	anaerobic/reductase	0.230078	No	fused putative xanthine/hypoxanthine oxidase: molybdopterin-binding subunit and Fe-S binding subunit	No	Yes	5.44682	7.85467e-18	No
	ccp	anaerobic/reductase	0.229686	No	cytochrome c peroxidase	Yes	Yes	-3.84896	3.28908e-17	No
	yqhD	Zhang	0.228993	No	NADPH-dependent aldehyde reductase YqhD	No	Yes	-2.39793	2.45167e-11	No
	fdnG	anaerobic/reductase	0.22836	No	formate dehydrogenase N subunit alpha	Yes	Yes	-1.89336	5.04675e-08	No
	wrbA	Zhang	0.226038	No	NAD(P)H:quinone oxidoreductase	No	Yes	-1.60929	2.15241e-10	Yes
	nrfB	Zhang	0.226026	No	periplasmic nitrite reductase penta-heme c-type cytochrome	Yes	No	ND	ND	No
	dmsA	Brige & Zhang	0.225586	No	dimethyl sulfoxide reductase subunit A	Yes	Yes	-3.72655	1.26812e-17	No
	yccW	anaerobic/reductase	0.224591	No	(rlml) 23S rRNA m5C1962 methyltransferase	No	Yes	-0.333438	0.0493498	No
	narG	Zhang	0.224079	No	nitrate reductase A subunit α	Yes	Yes	-5.97141	2.43958e-24	No
	nrfA	Zhang	0.223657	No	cytochrome c 552 nitrite reductase	Yes	No	ND	ND	No
	torA	anaerobic/reductase	0.220069	No	trimethylamine N-oxide reductase 1	No	Yes	-0.531773	0.0312436	No
	ftnA	anaerobic/reductase	0.216904	No	ferritin iron-storage complex	No	Yes	2.31615	2.47238e-10	No
	ybdH	anaerobic/reductase	0.212623	No	hydroxycarboxylate dehydrogenase A	No	Yes	-0.442427	0.0244279	No
	dmsB	Brige & Zhang	0.21205	No	dimethyl sulfoxide reductase subunit B	Yes	No	ND	ND	No
	nadB	anaerobic/reductase	0.21202	No	L-aspartate oxidase	No	Yes	0.164152	0.455689	No
	ynfE	anaerobic/reductase	0.209006	No	putative selenate reductase YnfE	Yes	Yes	-3.81989	6.17673e-18	No
	narZ	anaerobic/reductase	0.206805	No	nitrate reductase Z subunit alpha	No	Yes	2.20649	9.62682e-14	No
	nfsB	anaerobic/reductase	0.205629	No	NAD(P)H-dependent nitroreductase	No	Yes	-1.55104	6.51425e-12	No
	wild-type	control	0.202042	No	-	-	-	-	-	-
	narY	anaerobic/reductase	0.202012	No	nitrate reductase Z subunit beta	No	Yes	2.53108	9.74983e-13	No
	sdhA	anaerobic/reductase	0.201318	No	succinate:quinone oxidoreductase, FAD binding protein	Yes	Yes	4.68196	2.94836e-19	No
	fdnH	anaerobic/reductase	0.201077	No	formate dehydrogenase N subunit beta	Yes	No	ND	ND	No
	yceM	anaerobic/reductase	0.198243	No	putative oxidoreductase YceM	No	Yes	0.211143	0.208842	No
	nuoJ	anaerobic/reductase	0.194746	No	NADH:quinone oxidoreductase subunit J	Yes	Yes	1.53597	9.1473e-10	No
	panE	anaerobic/reductase	0.173704	No	2-dehydropantoate 2-reductase	No	Yes	0.124974	0.420315	No
	srlD	anaerobic/reductase	0.172739	No	sorbitol-6-phosphate 2-dehydrogenase	No	Yes	0.327365	0.0592512	No
	*NA=not applicable; ND=not detected.

## Sheet: Table S2
	Table S2. RNA sequencing metadata and sequencing statistics.
	Sample identifier	E. coli strain	Growth condition	Timepoint	High-quality sequencing reads
	S1	WT	R40	mid-exponential	9020000
	S2	WT	R40	mid-exponential	11300000
	S3	WT	R40	mid-exponential	11400000
	S4	WT	Vehicle	mid-exponential	11600000
	S5	WT	Vehicle	mid-exponential	8210000
	S6	WT	Vehicle	mid-exponential	11600000
	S7	Δfnr	R40	mid-exponential	7670000
	S8	Δfnr	R40	mid-exponential	10300000
	S9	Δfnr	R40	mid-exponential	38900000
	S10	Δfnr	Vehicle	mid-exponential	11800000
	S11	Δfnr	Vehicle	mid-exponential	12800000
	S12	Δfnr	Vehicle	mid-exponential	12800000
	S13	WT	R40	stationary phase	12600000
	S14	WT	R40	stationary phase	14900000
	S15	WT	Vehicle	stationary phase	11100000
	S16	WT	Vehicle	stationary phase	10500000
	S17	WT	Vehicle	stationary phase	12700000
	S18	Δfnr	R40	stationary phase	17300000
	S19	Δfnr	R40	stationary phase	8210000
	S20	Δfnr	R40	stationary phase	10200000
	S21	Δfnr	Vehicle	stationary phase	9880000
	S22	Δfnr	Vehicle	stationary phase	10700000
	S23	Δfnr	Vehicle	stationary phase	10100000

## Sheet: Table S3
	Table S3. Peptide metadata and peptide counts.
	Sample identifier	E. coli strain	Growth condition	Timepoint	Unique Peptides Count
	S1	WT	R40	mid-exponential	909
	S2	WT	R40	mid-exponential	905
	S3	WT	R40	mid-exponential	921
	S4	WT	Vehicle	mid-exponential	913
	S5	WT	Vehicle	mid-exponential	902
	S6	WT	Vehicle	mid-exponential	904
	S7	fnr	R40	mid-exponential	870
	S8	fnr	R40	mid-exponential	873
	S9	fnr	R40	mid-exponential	882
	S10	fnr	Vehicle	mid-exponential	856
	S11	fnr	Vehicle	mid-exponential	893
	S12	fnr	Vehicle	mid-exponential	904
	S13	WT	R40	stationary phase	882
	S14	WT	R40	stationary phase	880
	S15	WT	Vehicle	stationary phase	880
	S16	WT	Vehicle	stationary phase	866
	S17	WT	Vehicle	stationary phase	857
	S18	fnr	R40	stationary phase	879
	S19	fnr	R40	stationary phase	852
	S20	fnr	R40	stationary phase	868
	S21	fnr	Vehicle	stationary phase	895
	S22	fnr	Vehicle	stationary phase	834
	S23	fnr	Vehicle	stationary phase	843

## Sheet: Table S4
	Table S4. Multivariate analysis of differentially abundant E. coli proteins and transcripts.
			Single Component InteractionTerms			Multiple Component Interaction Terms
		Fold-change	Δfnr vs. wt	Mid Exponential vs. Stationary	Red 40 vs. Vehicle	Δfnr:Mid Exponential vs. wt:Stationary	Δfnr:Vehicle vs. wt:Red 40	Mid Exponential:Vehicle vs. Stationary:Red 40	Δfnr:Mid Exponential:Vehicle vs. wt:Stationary:Red40
	Proteins+	Enriched	92	65	0	33	0	1	1
		Depleted	124	44	3	4	0	32	1
		No change	801	908	1014	980	1017	984	1015
	Transcripts*	Enriched	315	221	1	523	73	0	0
		Depleted	273	273	35	584	88	0	0
		No change	2552	2646	3104	2033	2979	3140	3140
	+Number of features significantly enriched or depleted by each component of the interaction model ~Strain*Growth Phase*Condition for Proteomics. Significance is based on log2 fold-change ≥ |1| and padj <0.1.
	*Number of features significantly enriched or depleted by each component of the interaction model ~Strain*Growth Phase*Condition for Transcriptomics. Significance is based on log2 fold-change ≥ |1| and padj <0.1.

## Sheet: Table S5
	Table S5. Genes with consistent changes in both RNA-seq and proteomics data.
	Gene symbol	log2 fold-change (protein)	adjusted p-value (protein)	log2 fold-change (RNA)	adjusted p-value (RNA)	Gene identifier	Functional category	Gene annotation
	pta	1.90745	2.19e-06	1.61113	2.67e-10	BW25113_2297	acetyltransferase	phosphate acetyltransferase
	gadc	2.31154	0.00109938	1.4759	1.79e-08	BW25113_1492	antiporter	L-glutamate:4-aminobutyrate antiporter
	aspg2	10.9217	3.1e-08	3.7551	7.27e-18	BW25113_2957	asparaginase	L-asparaginase 2
	ag43	-3.25	0.00840255	-3.53838	1.85e-11	BW25113_2000	autotransporter	CP4-44 prophage; self recognizing antigen 43 (Ag43) autotransporter
	taba	1.71844	0.003211	1.09746	6.78e-09	BW25113_4252	biofilm protein	DUF386 domain-containing toxin-antitoxin biofilm protein TabA
	osmy	-3.68032	6.6e-05	-2.80323	2.8e-15	BW25113_4376	chaperone	periplasmic chaperone OsmY
	ivy	1.15608	0.0169212	1.50609	2.53e-09	BW25113_0220	chaperone	periplasmic chaperone, inhibitor of vertebrate C-type lysozyme
	dlst	7.39543	2.03e-05	4.36079	3.9e-20	BW25113_3110	cysteine detoxification	cysteine detoxification protein CyuP
	naga	1.19594	0.00072316	1.63223	4.59e-11	BW25113_0677	deacetylase	N-acetylglucosamine-6-phosphate deacetylase
	nagb	1.32479	4.54e-05	2.12209	5.73e-15	BW25113_0678	deaminase	glucosamine-6-phosphate deaminase
	adia	3.40252	2.62e-08	4.93014	8.45e-21	BW25113_4117	decarboxylase	arginine decarboxylase, degradative
	rne	1.1004	9.09e-05	-6.78595	7.37e-21	BW25113_2552	degradosome	degradosome
	tdcb	5.20854	0.00361972	-1.99357	3.37e-05	BW25113_3117	dehydratase	catabolic threonine dehydratase
	acnb	-1.75656	1.18e-05	-2.27666	2.13e-14	BW25113_0118	dehydratase	bifunctional aconitate hydratase B and 2-methylisocitrate dehydratase
	fdhe	-6.78063	0.0100726	-1.90844	5.44e-11	BW25113_3891	dehydrogenase	formate dehydrogenase formation protein
	ykgf	-5.63728	3.42e-06	-3.98213	2.01e-16	BW25113_0307	dehydrogenase	putative amino acid dehydrogenase with NAD(P)-binding domain and ferridoxin-like domain
	xdhd	-4.94162	7.87e-05	-5.44682	7.85e-18	BW25113_2881	dehydrogenase	predicted xanthine dehydrogenase
	fdog	-4.77148	0.0747087	-2.8322	6.56e-14	BW25113_3894	dehydrogenase	formate dehydrogenase O
	alda	-4.07803	0.00128689	-2.76324	1.55e-13	BW25113_1415	dehydrogenase	aldehyde dehydrogenase A, NAD-linked
	fdoh	-3.57689	0.0211973	-3.3678	3.19e-16	BW25113_3893	dehydrogenase	formate dehydrogenase O
	glda	2.91495	5.63e-05	1.68847	1.34e-11	BW25113_3945	dehydrogenase	L-1,2-propanediol dehydrogenase / glycerol dehydrogenase
	dada	-2.77006	0.0877899	-3.17084	2.65e-15	BW25113_1189	dehydrogenase	D-amino acid dehydrogenase
	tdh	-2.41089	2.19e-06	-1.32417	3.86e-09	BW25113_3616	dehydrogenase	threonine dehydrogenase
	mdh	-2.05098	4.54e-09	-2.77431	1.02e-16	BW25113_3236	dehydrogenase	malate dehydrogenase
	glpd	-1.6914	0.0158419	-2.48684	3.28e-14	BW25113_3426	dehydrogenase	aerobic glycerol 3-phosphate dehydrogenase
	yham	6.41331	1.43e-06	3.79635	3.79e-20	BW25113_4470	desulfidase	putative L-cysteine desulfidase CyuA
	iscs	1.10271	1.04e-05	3.41789	1.11e-19	BW25113_2530	desulfidase	cysteine desulfurase IscS
	hmp	-11.2395	3.1e-08	-6.78595	7.37e-21	BW25113_2552	dioxygenase	nitric oxide dioxygenase
	flic	-10.0651	4.75e-08	-5.92817	2.44e-24	BW25113_1923	flagellum	flagellum
	fumb	8.88378	0.00054412	2.2743	6.5e-10	BW25113_4122	fumarase	fumarase B
	fuma	1.50754	0.00230253	-2.82833	7.05e-15	BW25113_1612	fumarase	fumarase A
	ftna	-2.38651	1.19e-05	-2.31615	2.47e-10	BW25113_1905	iron storage	ferritin iron-storage complex
	uxac	-1.07363	6.6e-05	-1.24225	3.22e-08	BW25113_3092	isomerase	D-glucoronate/D-galacturonate isomerase
	glpk	-1.75698	2.98e-07	-3.41186	1.17e-09	BW25113_3926	kinase	glycerol kinase
	acka	1.48377	2.27e-06	1.82847	2.43e-12	BW25113_2296	kinase	acetate kinase
	aspa	2.8258	2.82e-10	2.15767	1.2e-11	BW25113_4139	lyase	aspartate ammonia-lyase
	grca	2.15168	1.67e-08	3.73189	1.2e-15	BW25113_2579	lyase	stress-induced alternate pyruvate formate-lyase subunit
	pflb	2.1513	2.31e-09	2.13182	2.64e-11	BW25113_0903	lyase	pyruvate formate-lyase (inactive)
	ompx	2.91779	0.0478782	1.15773	4.9e-10	BW25113_0814	membrane protein	outer membrane protein X
	loip	-3.46051	0.0412806	-1.2675	3.59e-09	BW25113_2936	metalloprotease	metalloprotease LoiP
	ygfk	-10.8231	0.0190477	-5.53728	2.83e-18	BW25113_2878	oxidoreductase	putative oxidoreductase, Fe-S subunit
	sdha	-7.13172	0.00011913	-4.68196	2.95e-19	BW25113_0723	oxidoreductase	succinate:quinone oxidoreductase subcomplex
	ykge	-4.72983	0.0971219	-5.1661	3.25e-16	BW25113_0306	oxidoreductase	putative lactate utilization oxidoreductase YkgE
	sdhb	-4.45794	0.0209205	-4.71163	8.26e-19	BW25113_0724	oxidoreductase	succinate:quinone oxidoreductase subcomplex
	ydja	-1.34948	0.0029128	-1.04786	2.92e-07	BW25113_1765	oxidoreductase	putative oxidoreductase YdjA
	nuoc	-4.17664	0.043981	-1.22502	1e-09	BW25113_2286	oxidoreductase	NADH:quinone oxidoreductase I
	ygey	-5.97151	0.00037237	-5.53211	5.92e-18	BW25113_2872	peptidase	putative peptidase YgeY
	yfex	1.8569	8.42e-06	1.30438	3.33e-11	BW25113_2431	peroxidase	porphyrinogen peroxidase
	tpx	-2.29505	7.07e-06	2.69789	5.08e-16	BW25113_0605	peroxidase	lipid hydroperoxide peroxidase
	glpq	1.06567	0.0013736	-1.05455	4.69e-07	BW25113_2239	phosphodiesterase	glycerophosphoryl diester phosphodiesterase, periplasmic
	yqjh	10.6015	2.07e-06	7.79925	8.1e-18	BW25113_3070	reductase	NADPH-dependent ferric-chelate reductase
	frda	7.77208	0.00265486	3.79056	3.1e-16	BW25113_4154	reductase	fumarate reductase flavoprotein subunit // fumarate reductase iron-sulfur protein // fumarate reductase membrane protein FrdC // fumarate reductase membrane protein FrdD
	narg	7.13914	0.00624975	5.97141	2.44e-24	BW25113_1224	reductase	nitrate reductase A
	narh	5.80808	0.000678	6.01625	6.9e-24	BW25113_1225	reductase	nitrate reductase A
	ynff	5.69804	0.0513487	4.37881	1.36e-15	BW25113_1588	reductase	selenate reductase
	dmsa	5.13752	0.00397156	3.72655	1.27e-17	BW25113_0894	reductase	dimethyl sulfoxide reductase subunit A // dimethyl sulfoxide reductase subunit B // dimethyl sulfoxide reductase subunit C
	frdb	5.02312	2.03e-05	3.81061	1e-15	BW25113_4153	reductase	fumarate reductase flavoprotein subunit // fumarate reductase iron-sulfur protein // fumarate reductase membrane protein FrdC // fumarate reductase membrane protein FrdD
	narj	4.68031	0.0005526	6.43301	2.16e-21	BW25113_1226	reductase	nitrate reductase 1 molybdenum cofactor assembly chaperone
	nirb	4.42781	0.063641	1.02564	7.21e-05	BW25113_3365	reductase	nitrite reductase (NADH) small subunit // nitrite reductase (NADH) large subunit
	nrdd	4.42729	0.0218322	3.22103	8.88e-18	BW25113_4238	reductase	anaerobic nucleoside-triphosphate reductase activating system
	dkgb	-3.53982	0.0470151	1.35737	3.92e-08	BW25113_0207	reductase	methylglyoxal reductase DkgB
	yqhd	1.13643	0.00021176	2.39793	2.45e-11	BW25113_3011	reductase	NADPH-dependent aldehyde reductase YqhD
	ilvc	-3.82996	0.00967895	-1.16352	2.07e-08	BW25113_3774	reductoisomerase	ketol-acid reductoisomerase (NADP+)
	ytfe	-9.67122	1.29e-05	-5.27962	6.55e-17	BW25113_4209	repair protein	iron-sulfur cluster repair protein YtfE
	yqji	6.56981	6.34e-06	8.55517	4.25e-26	BW25113_3071	repressor	DNA-binding transcriptional repressor
	uspe	2.40855	0.00018156	1.37521	4.21e-10	BW25113_1333	stress protein	universal stress protein E
	uspf	1.69496	0.00012164	2.04771	1.3e-09	BW25113_1376	stress protein	universal stress protein F
	cfa	8.12673	0.00048751	1.43324	3.52e-10	BW25113_1661	synthase	cyclopropane fatty acyl phospholipid synthase
	succ	-5.95812	0.0513487	-4.38342	7.85e-18	BW25113_0728	synthetase	succinyl-CoA synthetase subunit alpha // succinyl-CoA synthetase subunit beta
	sucd	-2.41204	0.0193106	-4.13499	2.29e-17	BW25113_0729	synthetase	succinyl-CoA synthetase subunit alpha // succinyl-CoA synthetase subunit beta
	moeb	-8.90378	0.0331074	-1.44552	4.07e-10	BW25113_0826	transferase	molybdopterin-synthase adenylyltransferase
	ynje	7.90455	0.00033463	3.87041	1.81e-17	BW25113_1757	transferase	molybdopterin synthase sulfurtransferase
	gabt	-5.22509	0.0047353	-1.14385	4.21e-05	BW25113_2662	transferase	4-aminobutyrate aminotransferase GabT
	mete	-7.65492	0.0002006	-1.67105	1.12e-11	BW25113_3829	transmethylase	cobalamin-independent homocysteine transmethylase
	ynjb	5.0947	0.00758821	1.91383	1.63e-09	BW25113_1754	transport complex	putative transport complex, ABC superfamily
	glti	-6.42985	9.09e-05	-1.93135	1.77e-13	BW25113_0655	transporter	glutamate / aspartate ABC transporter
	hisj	-5.97371	0.00131406	-1.54092	6.88e-09	BW25113_2309	transporter	histidine ABC transporter
	dppa	-4.09947	0.00154362	-4.74212	1.02e-20	BW25113_3544	transporter	dipeptide ABC transporter
	yjia	4.32592	0.00559423	2.56713	6.67e-16	BW25113_4352	triphosphatase	P-loop guanosine triphosphatase YjiA
	tnaa	-1.02935	5.8e-06	-4.78449	2.98e-16	BW25113_3708	tryptophanase	tryptophanase
	yjji	5.3653	3.28e-05	1.19933	1.24e-07	BW25113_4380	unknown	DUF3029 domain-containing protein YjjI
	yccj	1.29803	0.0236617	1.47474	1.95e-10	BW25113_1003	unknown	PF13993 family protein YccJ
	yfcz	1.14796	0.0209285	1.39662	3.92e-07	BW25113_2343	unknown	DUF406 domain-containing protein YfcZ

## Sheet: Table S6
	Table S6. Genes that were consistently affected at the transcript and protein level and also significant in our knockout screen.
	Gene	frdA	narJ	nirB	nuoC
	Mean proportion dye remaining in Keio screen	0.394714	0.515354	0.427929	0.552103
	log2 fold-change (Δfnr vs. wt) (RNA)	-3.79056	-6.43301	-1.02564	1.22502
	adjusted p-value (RNA)	3.1e-16	2.16e-21	7.21e-05	1e-09
	log2 fold-change (Δfnr vs. wt) (protein)	-7.77208	-4.68031	-4.42781	4.17664
	adjusted p-value (protein)	0.00265486	0.0005526	0.063641	0.043981
	Annotation	fumarate reductase flavoprotein subunit // fumarate reductase iron-sulfur protein // fumarate reductase membrane protein FrdC // fumarate reductase membrane protein FrdD	nitrate reductase 1 molybdenum cofactor assembly chaperone	nitrite reductase (NADH) small subunit // nitrite reductase (NADH) large subunit	NADH:quinone oxidoreductase I

## Sheet: Table S7
	Table S7. Strains used in this manuscript.
	Strain	Source	Notes
	E. coli BW25113 wt + pCA24N (no gene)	ASKA Collection
	E. coli BW25113 wt	Keio Collection
	E. coli BW25113 △azoR::KanR	Keio Collection
	E. coli BW25113 △fnr::KanR	Keio Collection
	E. coli BW25113 △rstA::KanR	Keio Collection
	E. coli BW25113 △dcuR::KanR	Keio Collection
	E. coli BW25113 △arcA::KanR	Keio Collection
	E. coli BW25113 △nfeR::KanR	Keio Collection
	E. coli BW25113 △ihfA::KanR	Keio Collection
	E. coli BW25113 △narL::KanR	Keio Collection
	E. coli BW25113 △fisA::KanR	Keio Collection
	E. coli BW25113 △ihfB::KanR	Keio Collection
	E. coli BW25113 △cyuR::KanR	Keio Collection	in Keio collection as "ybaO"
	E. coli BW25113 △crp::KanR	Keio Collection
	E. coli BW25113 △cyuA::KanR	Keio Collection	in Keio collection as "yhaM"
	E. coli BW25113 △cyuP::KanR	Keio Collection	in Keio collection as "yhaO"
	E. coli BW25113 △azoR	This paper	Created using pSIJ8 to remove KanR
	E. coli BW25113 △fnr	This paper	Created using pSIJ8 to remove KanR
	E. coli BW25113 △cyuR△azoR::KanR	This paper	Created using pSIJ8 to remove KanR from cyuR background, azoR::KanR introduced via P1 transduction
	E. coli BW25113 △fnr + pCA24N-fnr	This paper	plasmid from ASKA collection
	E. coli BW25113 △fnr + pCA24N-azoR	This paper	plasmid from ASKA collection
	E. coli BW25113 △fnr + pCA24N (no gene)	This paper	plasmid from ASKA collection
	E. coli BW25113 △marA::kanR	This paper	plasmid from ASKA collection
	E. coli BW25113 △soxS::kanR	This paper	plasmid from ASKA collection
	E. coli BW25113 △fnr + pCA24N-marA	This paper	plasmid from ASKA collection
	E. coli BW25113 △fnr + pCA24N-soxS	This paper	plasmid from ASKA collection
	E. coli BW25113 △fnr + pCA24N-cyuR	This paper	plasmid from ASKA collection
	E. coli MG1655 wt	-
	E. coli MG1655 △fnr::kanR	This paper	Via P1 transduction, using Keio △fnr::kan strain as template
	E. coli MG1655 △fnrS::kanR	Storz lab	Durand and Storz (2010)
	E. coli MG1655 + pBD-pLac	Storz lab
	E. coli MG1655 + pBD-pLac-fnrS	Storz lab
	E. coli MG1655 △fnr::kanR + pBD-pLac	This paper
	E. coli MG1655 △fnr::kanR + pBD-pLac-fnrS	This paper
	E. coli MG1655 △fnrS::kanR + pBD-pLac	This paper
	E. coli MG1655 △fnrS::kanR + pBD-pLac-fnrS	This paper

## Sheet: Table S8
	Table S8. Primers used in this manuscript.
	Primer name	Primer sequence (5' --> 3')	Notes
	arcA_down_R	CCGGCATGATGTTTGTGACC
	arcA_up_F	GGCAGGTCAGGGACTTTTGT
	azoR_downstream_F	ATTGCGCTATCTCTGTGGCA
	azoR_internal_F_2203	AGGAAGCTCTGGCACTTTCC
	azoR_internal_R_2203	CTGTGCTTTCGCTGCCATTT
	azoR_upstream_R	GAGCACAAAGCGATGCTGAG
	crp_down_R	CATAGCACCAGCGTTTGTCG
	crp_up_F	CAGACCCGACTCTCGAATGG
	cyuA_1_F_RTqPCR	AGGTTTGAGCGGTAAGTGGG
	cyuA_1_R_RTqPCR	GATCTTTCGCCAGCAAACCG
	cyuP_1_F_RTqPCR	GCCGCACAGTTTATTAGCGG
	cyuP_1_R_RTqPCR	TACGATCCCTTGCGTTGCTT
	cyuR_1_F_RTqPCR	CGACGGTATCCTTATCGGCA
	cyuR_1_R_RTqPCR	CGTGACAAAGCGGCAATACC
	dcuR_down_R	ATGTAACTTGTGCCAGGGGT
	dcuR_up	GCGTCGGTTTAGCACTTGTC
	decR_down	ACATCAGGATCTGCCCGGTA
	decR_up	GACGCACTGGCTGGACTATC
	fis_down_R	TAAGTTCGGCAAGCGCATCA
	fis_down_R	TAAGTTCGGCAAGCGCATCA
	fis_up_F	ATTGAGGATGCCAGCGAACA
	fis_up_F	ATTGAGGATGCCAGCGAACA
	fnr_2_F_RTqPCR	TGGCGGTTGTGCTATCCATT
	fnr_2_R_RTqPCR	TCACCAGCCTTAAACAGCGT
	fnr_downstream	TGTGCCAGCTTGTTCACACT
	fnr_upstream	GGTTGGTCGTCCTGGTTAGG
	fnrS_1_F_RTqPCR	CGTTGCGCTCCATATTGTCT
	fnrS_1_R_RTqPCR	TCGGCGTCGTACGAATCAA
	ihfA_down_R	GCTGAAGTGTCATGGCGTTG
	ihfA_up_F	CCAGCCGTACACTCGAAGAA
	ihfB_down_R	CCCGACAGGTGCTTTTCTCT
	ihfB_up_F	GCCGCCCTTAATCAATGCAG
	k1	CAGTCATAGCCGAATAGCCT	Reference: Baba et al. (2006).
	k2	CGGTGCCCTGAATGAACTGC
	narL_down_R	CAGCGTGTCTCCTCCAATGA
	narL_up_F	GTGCCTGAAAATGCCATCCG
	nfeR_down_R	GGTTGGAGCACAATGCCTGA
	nfeR_up_F	CCTTATCCGGCCTACGTGTG
	rst_down_R	CCAACCAGCAGAGACATCACA
	rst_up_R	ACCAGCCCCATCTTTTTACCT
